# Supplementary material for: Steroidogenic Effects of Salinity Change on the Hypothalamus–Pituitary–Gonad (HPG) Axis of Male Chinese Sea Bass (Lateolabrax maculatus)
Source: Int J Mol Sci. 2022 Sep 18;23(18):10905. doi: 10.3390/ijms231810905 (PMC9503316; doi:10.3390/ijms231810905)
Supplement: Supplementary file 1 [file ijms-23-10905-s001.zip]

Archive with 6 entries (6 files):
- Figures S1-S3.pdf
- Table S1.Copy number.xlsx
- Table S2.qRT-PCR.xlsx
- Table S3.ELISA.xlsx
- Table S4.Pearson correlation coefficient.xlsx
- Table S5.Primers.pdf
