# Supplementary material for: Steroidogenic Effects of Salinity Change on the Hypothalamus–Pituitary–Gonad (HPG) Axis of Male Chinese Sea Bass (Lateolabrax maculatus)
Source: Int J Mol Sci. 2022 Sep 18;23(18):10905. doi: 10.3390/ijms231810905 (PMC9503316; doi:10.3390/ijms231810905)
Supplement: Supplementary file 1 [file ijms-23-10905-s001.zip › Table S1.Copy number.xlsx]

## Sheet: copy numble
	Hsa	Mmu	Rno	Ocu	Eca	Cfa	Ssc	Oar	Bta	Laf	Gga	Xtr	Lch	Loc	Dre	Gac	Tru	lma	Dla	Lca	Pol	Cse	Oni	Ola	Xma
gnrh1	1	1	1	1	1	0	1	0	1	1	1	1	1	1	0	0	1	1	1	1	1	1	0	0	0
gnrh2	1	1	0	0	1	0	1	0	1	1	0	1	0	0	1	1	1	1	1	1	1	1	1	1	1
gnrh3	1	0	0	0	0	0	0	0	0	0	0	0	1	1	1	1	1	1	1	1	1	1	1	1	1
gnrhr	1	1	1	1	1	1	1	1	1	1	1	1	1	1	2	2	2	1	2	2	1	2	1	1	1
cga	1	1	1	1	1	0	1	0	1	1	1	1	1	1	1	1	1	1	1	1	1	1	1	1	1
lhb	1	1	1	1	0	0	1	0	1	0	0	1	0	1	1	0	1	1	0	0	1	0	0	1	1
fshb	1	1	1	1	1	0	1	0	1	1	1	1	0	1	0	0	0	1	0	0	1	0	0	0	0
lhr	1	1	1	1	1	1	1	0	1	1	1	1	0	1	1	1	1	1	1	1	1	1	1	1	1
fshr	1	1	1	1	1	0	1	0	1	1	1	1	0	1	0	1	0	1	1	1	1	0	1	1	1
star	1	1	1	1	1	1	1	1	2	1	1	1	2	2	2	2	2	2	1	2	2	2	2	2	2
star2	0	0	0	0	0	0	0	0	1	0	0	0	1	1	1	1	1	1	0	1	1	1	1	1	1
cyp11a	1	1	1	1	1	1	1	1	2	1	1	1	1	1	1	1	1	1	1	1	1	1	1	1	1
cyp11c1	1	1	1	0	0	0	1	0	1	0	0	1	0	1	1	0	1	1	0	0	1	0	0	1	1
cyp11c2	1	1	1	1	0	1	0	0	1	0	0	0	0	0	0	0	0	0	0	0	0	0	0	0	0
cyp17a1	1	1	1	1	1	1	1	2	3	1	1	2	1	1	1	1	2	1	1	1	1	1	1	1	1
cyp17a2	1	0	0	0	0	0	0	0	0	0	0	0	1	1	1	1	1	1	1	1	1	1	1	1	1
cyp19a1	1	1	1	1	1	1	1	1	1	1	1	1	1	1
cyp19a1a	0	0	0	0	0	0	0	0	0	0	0	0	0	0	0	1	1	1	1	1	1	1	1	1	1
cyp19a1b	0	0	0	0	0	0	0	0	0	0	0	0	0	0	0	1	1	1	1	1	1	1	1	1	1
cyp21a1	0	1	1	0	1	0	0	0	1	0	1	0	0	0	0	0	0	0	0	0	0	0	0	0	0
cyp21a2	1	1	0	1	1	1	1	2	2	1	1	1	0	0	1	1	0	1	1	1	1	1	1	1	1
hsd3b1	1	1	0	1	0	0	1	1	1	1	1	1	1	1	1	1	1	1	1	1	1	1	1	1	1
hsd3b7	1	1	1	1	1	1	1	1	1	1	1	1	1	1	1	1	1	1	1	1	1	1	1	2	1
hsd11b2	1	1	1	1	1	1	1	1	1	1	1	1	1	1	1	1	1	0	1	1	1	1	1	1	2
hsd11b1la	1	1	1	1	1	1	1	0	1	1	0	1	1	1	2	2	2	1	1	1	1	1	1	1	1
hsd17b1	1	1	1	1	1	1	1	1	1	1	1	1	0	1	1	1	1	1	1	1	1	1	1	1	1
hsd17b2	1	1	1	1	1	1	1	1	1	1	1	1	1	1	1	0	1	1	1	1	0	1	0	0	0
hsd17b3	1	1	1	1	1	0	1	1	1	1	1	1	1	1	1	1	1	1	1	1	1	1	1	1	1
hsd17b4	1	1	1	1	1	1	1	1	1	1	1	1	1	1	1	1	1	1	1	0	1	1	1	1	1
hsd17b6	1	1	1	1	1	1	1	2	1	1	0	0	0	0	0	0	0	0	0	0	0	0	0	0	0
hsd17b7	1	1	1	0	1	1	1	1	1	1	1	1	1	1	1	1	1	1	2	2	1	2	2	2	2
hsd17b8	1	1	1	1	1	1	1	1	1	1	0	1	1	0	1	1	1	1	1	2	1	1	1	1	1
hsd17b9	1	1	1	1	1	1	1	1	1	1	1	1	1	1	1	1	1	1	1	1	1	1	1	1	0
hsd17b10	1	1	1	1	1	1	1	1	1	1	1	1	1	0	1	1	1	1	1	1	1	1	1	1	2
hsd17b11	1	1	1	1	1	0	1	0	1	1	1	1	0	0	0	0	0	0	0	0	1	0	0	0	0
hsd17b12a	1	1	1	1	1	1	1	2	1	1	1	1	1	1	1	1	1	1	1	1	1	1	1	1	1
hsd17b12b	1	1	1	1	1	1	1	2	1	2	1	1	1	1	1	1	1	1	1	1	1	1	1	1	1
hsd17b13	1	1	1	1	1	0	0	1	1	1	0	1	1	0	0	0	0	0	0	0	0	0	0	0	0
hsd17b14	1	1	1	1	1	0	0	1	1	1	0	1	1	0	1	1	0	1	1	1	1	1	1	1	1
hsd20b2	0	0	0	0	0	0	0	0	0	0	0	0	0	0	1	1	1	1	1	1	1	1	0	1	1
ar	1	1	1	1	1	1	1	1	1	1	1	1	1	1
ara	0	0	0	0	0	0	0	0	0	0	0	0	0	0	1	1	1	1	1	1	1	1	1	1	1
arb	0	0	0	0	0	0	0	0	0	0	0	0	0	0	1	1	1	1	1	1	1	1	1	1	1
esr1	1	1	1	1	1	1	1	1	1	1	1	1	1	1	1	1	1	1	1	1	1	1	1	1	1
esr2	1	1	1	1	1	1	1	1	1	1	1	1	1	1
esr2a	0	0	0	0	0	0	0	0	0	0	0	0	0	0	1	1	1	1	1	1	1	1	1	1	1
esr2b	0	0	0	0	0	0	0	0	0	0	0	0	0	0	1	1	1	1	1	1	1	1	1	1	1
