# Supplementary material for: Steroidogenic Effects of Salinity Change on the Hypothalamus–Pituitary–Gonad (HPG) Axis of Male Chinese Sea Bass (Lateolabrax maculatus)
Source: Int J Mol Sci. 2022 Sep 18;23(18):10905. doi: 10.3390/ijms231810905 (PMC9503316; doi:10.3390/ijms231810905)
Supplement: Supplementary file 1 [file ijms-23-10905-s001.zip › Table S2.qRT-PCR.xlsx]

## Sheet: qRT-PCR-CT
In vitro-cortisol
	12h-con			12h-50			24h-con			24h-50
cyp11a	29.12	28.31	28.21	27.5	27.46	27.42	26.56	26.49	26.63	29.75	29.47	29.83
cyp11c	34.2	34.19	34.11	31.53	31.71	31.65	33.7	33.83	33.61	35.35	35.19	35.15
cyp21a1	26.68	26.55	26.48	25.92	25.9	25.83	22.76	22.63	22.49	25.02	24.61	24.99
hsd3b1	31.57	31.31	31.51	29.83	29.5	29.64	30.08	29.79	29.5	32.13	32.37	32.15
hsd11b2	34.89	34.68	34.5	33.18	33.23	33.5	34.66	34.51	34.585	34.83	34.67	34.96
hsd17b3	36	35.63	35.09	36.21	35.21	35.71	37.15	37.47	37.37	34.49	34.48	34.54
18s	18.93	19.04	18.96	17.01	16.98	16.86	13.14	13.1	13.26	12.45	12.48	12.33
actb	15.63	15.56	15.55	14.97	14.82	14.8	16.91	16.85	16.8	19.12	19.13	19.28
Salinity change-brain
	SW.1			FW.1			FW.3			FW.5			FW.10			FW.15
gnrh2	30.66	30.71	30.56	30.88	30.83	30.83	31.1	31.21	31.03	30.93	31.27	31.06	30.11	30.81	30.57	29.96	30.18	29.95
cga	25.99	26	26.22	26.73	26.98	26.74	26.56	26.69	26.71	26.19	26.65	26.78	25.5	25.3	26.05	25.21	25.36	25.7
18s	12.48	12.91	13.12	12.65	13.23	13.56	13.37	13.37	13.64	11.58	11.73	11.84	11.22	11.47	11.49	7.78	8.21	8.27
actb	16.29	16.54	16.63	16.37	16.6	16.37	16.2	16.15	16.35	16.89	16.67	16.75	16.72	16.78	16.85	16.25	16.36	16.49
gnrhr	32.755	32.73	32.78	33.025	33.21	32.84	33.76	33.24	32.97	34.21	34.73	34.95	34.49	33.54	34.02	33.34	33.9	34.16
lhr	36.98	37.17	36.99	37.52	37.33	37.36	37.91	36.96	37.01	37.15	37.14	37.21	38.7	38.6	38.7	38.24	38.3	38.25
fshr	29.31	28.96	29.25	30.67	30.24	30.86	31.07	31.49	31.55	31.14	31.18	31.14	29.81	29.94	29.86	30.45	30.82	30.49
actb	16.35	16.29	16.29	16.64	16.42	16.56	16.24	16.25	16.03	16.97	17.07	17	17.25	17.11	17.13	17.23	17.34	17.16
18s	13.86	13.63	14.01	14.09	14.05	14.08	14.88	15.43	15.46	13.78	13.79	13.76	13.82	13.76	13.74	11.94	11.95	12.01
Salinity change-head kindney
	SW.1			FW.1			FW.3			FW.5			FW.10			FW.15
cyp11a	25.73	25.64	25.19	25.46	25.83	26.01	25.63	26.09	25.76	25.91	25.84	26.27	25.87	25.76	25.72	25.46	25.42	25.11
cyp11c	36.28	36.01	37.47	37.69	37.54	37.23	38.1	37.91	38.14	37.25	37.65	37.04	38.41	38.23	38.67	37.88	37.98	38.1
cyp21a1	31.14	31.11	31.59	31.03	31.19	30.63	30.87	31.11	29.96	31.45	31.73	31.53	30.51	30.44	30.84	31.47	31.47	31.57
18s	15.84	14	13.88	15.33	14.96	15.01	14.65	14.66	14.61	16.99	17.09	16.49	15.17	15.29	15.16	15.51	15.62	15.53
actb	17.11	16.84	17.2	16.8	17.26	16.82	16.5	15.96	16.54	17.74	18.31	18.12	17.06	17.03	16.97	17.46	17.3	17.31
	SW.1			FW.1			FW.3			FW.5			FW.10			FW.15
cyp17a2	36.49	36.25	36.13	36.08	36.83	36.69	36.55	36.84	36.6	37	37.25	37.05	37.15	36.46	36.64	38.24	38.47	38.19
hsd3b1	31.08	31.04	31.25	29.82	29.92	29.68	30.16	29.86	29.88	30.54	30.28	30.65	30.06	29.84	30.11	30.72	30.63	30.14
18s	17.81	17.86	17.85	17.14	16.99	17.03	17.07	16.88	16.91	17.53	17.51	17.54	17.53	17.55	17.63	17.17	17.32	17.11
actb	15.13	15.04	15.03	15.26	15.21	15.27	14.89	14.96	14.89	16.24	15.99	16.05	15.02	15.55	15.29	14.96	14.96	15.11
	SW.1			FW.1			FW.3			FW.5			FW.10			FW.15
hsd11b1la	26.73	27.1	27.2	26.22	26.62	26.67	27.72	27.83	27.87	26.88	26.54	26.78	26.54	25.7	26.67	25.71	25.97	26.24
hsd17b3	27.68	27.35	27.03	26.54	26.6	26.67	27.51	27.51	27.48	27.57	27.72	27.49	26.05	27.05	26.87	28.36	27.94	28.43
18s	17.34	17.58	17.76	16.84	17.2	17.23	16.91	16.65	16.81	17.02	17.09	17.11	17.1	17.01	17.05	16.93	16.71	17.31
actb	14.3	13.01	13.56	14.11	13.61	14.96	13.26	12.7	12.98	16.3	14.35	14.34	13.12	13.5	12.76	12.72	13.06	13.21
	SW.1			FW.1			FW.3			FW.5			FW.10			FW.15
hsd11b2	37.63	37.65	37.75	40	39.78	39.75	39.88	39.65	39.79	39.89	39.58	39.92	37.76	37.43	37.65	35.83	35.99	35.25
18s	17.06	17.66	17.61	18.26	17.91	17.88	18.03	17.68	17.62	17.31	17.32	17.24	16.64	17.49	17.2	17.05	17.07	16.84
actb	14.25	14.92	15.23	16.19	16.08	15.83	15.11	15.78	15.9	14.95	16.24	16.19	15.48	15.15	15.85	15.42	15.16	15.13
Salinity change-testis
	SW.1			FW.1			FW.3			FW.5			FW.10			FW.15
cyp11c	26.1	25.7	25.9	26.805	26.68	26.93	24.53	24.78	24.28	25.9	25.81	25.86	26.69	26.44	26.565	27.13	27.12	27.125
hsd11b2	28.68	29.48	29.08	28.85	28.88	28.84	29	28.97	29.08	28.01	28.13	28.03	29.73	29.64	29.44	30.42	30.6	30.51
18s	8.67	9.19	9.17	11.86	12.18	10.6	8.57	7.46	8.76	9.47	9.43	9.23	10.27	9.91	9.97	11.63	11.59	11.52
actb	17.78	17.97	18.19	17.14	17.06	16.97	15.93	16.13	16.67	16.99	17.17	17.21	18.12	18.35	18.3	17.83	17.9	17.95
cyp21a1	27.12	27.59	27.355	26.12	25.72	26.46	26.46	26.71	26.54	25.88	25.94	26	26.99	27.15	27.21	26.62	26.69	26.81
18s	9.18	8.81	8.2	10.22	10.17	10.82	7.11	7.19	7.31	7.74	7.87	7.93	8.22	8.28	8.58	9.47	9.43	9.84
actb	17.3	17.35	16.87	16.35	16.39	16.46	16.42	16.67	16.93	16.61	16.75	16.54	17.22	17.38	17.33	16.86	16.76	16.69
hsd3b1	25.71	25.92	26.06	23.905	23.9	23.91	25.54	25.08	25.32	24.61	24.68	24.63	24.18	24.04	23.85	25.53	25.31	25.41
hsd17b3	32.9	32.98	32.94	31.53	31.46	31.495	33.415	33.79	33.04	30.73	31.19	31.57	31.82	31.85	31.79	33.21	34.3	33.78
18s	10.98	11.15	11.26	12	11.76	11.87	10.6	10.32	10.47	9.66	9.51	9.69	10.33	10.62	10.59	11.61	11.92	12.07
actb	19.48	19.52	19.3	17.83	17.79	17.93	20.6	18.62	18.6	18.3	18.19	18.22	18.51	18.53	18.5	18.32	18.23	18.27
cyp17a1	27.81	27.82	28.02	26.91	26.68	26.89	27.49	27.51	27.58	25.79	26.07	26.43	25.6	25.57	25.65	26.49	26.49	26.61
18s	11.49	11.63	11.79	12.5	12.33	12.58	10.55	10.71	10.9	10.2	10.23	10.2	10.65	10.65	10.77	12.08	11.93	12.02
actb	19.14	19.24	19.15	17.87	17.92	18.02	20.25	18.89	18.86	18.55	18.2	17.93	18.09	17.86	17.81	18.16	18.16	18.28
cyp11a	26.98	27.08	27.03	26.51	26.68	26.595	26.6	26.57	26.72	25.57	25.79	25.95	21.92	22.17	23.3	24.44	24.63	24.78
18s	18.47	18.44	18.48	16.76	16.98	17.17	17.65	17.72	17.84	16.29	16.71	16.65	15.84	16.03	16.2	17.12	17.43	17.49
actb	11.62	11.7	11.55	12.54	12.84	12.61	10.57	10.68	10.82	9.7	10.06	10.17	10.84	10.89	11.05	11.97	11.99	12.1
hsd11b1la	30.52	30.43	30.19	29.99	28.83	28.62	30.44	29.96	30.01	28.63	28.45	28.95	25.3	24.97	25.58	29.42	29.23	29.2
18s	19.21	19.74	19.15	18.53	18.6	18.34	18.12	19.24	19.12	18.16	18.2	18.72	16.63	16.77	16.59	18.43	18.67	18.49
actb	10.71	11.22	11.69	12.3	12.09	12.78	10.69	10.97	11.33	10.59	10.56	10.31	12.45	12.49	12.57	11.89	12.12	11.63
