# Supplementary material for: Steroidogenic Effects of Salinity Change on the Hypothalamus–Pituitary–Gonad (HPG) Axis of Male Chinese Sea Bass (Lateolabrax maculatus)
Source: Int J Mol Sci. 2022 Sep 18;23(18):10905. doi: 10.3390/ijms231810905 (PMC9503316; doi:10.3390/ijms231810905)
Supplement: Supplementary file 1 [file ijms-23-10905-s001.zip › Table S3.ELISA.xlsx]

## Sheet: cortisol
	1	2	3	4	5	6
A	0.087	0.082	0.187	0.453	0.458	0.458
B	0.688	0.77	0.669	0.739	0.924	0.848
C	1.05	0.877	0.996	1.371	1.242	1.439
D	1.289	1.465	1.327	0.495	0.393	0.475
E	0.582	0.714	0.637	0.367	0.372	0.404
F	0.296	0.285	0.369	0.619	0.762	0.69
G	0.293	0.287	0.349	0.281	0.359	0.449
H
	Blank	0.087	0.082	0.187
	120	0.453	0.458	0.458
	60	0.688	0.77	0.669
	30	0.739	0.924	0.848
	15	1.05	0.877	0.996
	7.5	1.371	1.242	1.439
	0	1.289	1.465	1.327
	SW.1	0.495	0.393	0.475
	FW.1	0.582	0.714	0.637
	FW.3	0.367	0.372	0.404
	FW.5	0.296	0.285	0.369
	FW.10	0.619	0.662	0.69
	SW.15	0.293	0.287	0.349
	FW.15	0.281	0.359	0.449

## Sheet: 11-KT
	1	2	3	4	5	6
A	0.1689	0.17	0.1602	0.3686	0.3992	0.3596
B	0.4659	0.5259	0.4445	0.7363	0.7391	0.6773
C	0.9137	0.904	0.8883	1.1892	1.1277	1.0082
D	1.2478	1.3786	1.3683	0.5978	0.5864	0.6092
E	0.5781	0.5978	0.58795	0.5742	0.542	0.6064
F	0.2435	0.2499	0.2639	0.5553	0.5109	0.5683
G	0.5616	0.3897	0.3876	0.2746	0.2841	0.2651
H
	Blank	0.1689	0.17	0.1602
	400	0.3686	0.3992	0.3596
	200	0.4659	0.5259	0.4445
	100	0.7363	0.7391	0.6773
	50	0.9137	0.904	0.8883
	25	1.1892	1.1277	1.0082
	0	1.2478	1.3786	1.3683
	SW.1	0.5978	0.5864	0.6092
	FW.1	0.5781	0.5978	0.58795
	FW.3	0.5742	0.542	0.6064
	FW.5	0.2435	0.2499	0.2639
	FW.10	0.5553	0.5109	0.5683
	SW.15	0.5616	0.3897	0.3876
	FW.15	0.2746	0.2841	0.2651
