# Supplementary material for: Steroidogenic Effects of Salinity Change on the Hypothalamus–Pituitary–Gonad (HPG) Axis of Male Chinese Sea Bass (Lateolabrax maculatus)
Source: Int J Mol Sci. 2022 Sep 18;23(18):10905. doi: 10.3390/ijms231810905 (PMC9503316; doi:10.3390/ijms231810905)
Supplement: Supplementary file 1 [file ijms-23-10905-s001.zip › Table S4.Pearson correlation coefficient.xlsx]

## Sheet: PPI
Var1	Var2	cor
hsd3b1	hsd17b3	0.844606
hsd3b1	hsd11b2	0.720515
hsd17b3	hsd11b2	0.924533
hsd3b1	cyp11c1	0.571534
hsd17b3	cyp11c1	0.156123
hsd11b2	cyp11c1	0.226932
cyp21a2	cyp11c1	0.631757
cyp17a1	cyp11c1	0.590289
hsd11b1la	cyp11c1	-0.294343
cyp17a2	cyp11c1	0.685735
hsd3b1	cyp21a2	0.825842
hsd17b3	cyp21a2	0.806728
hsd11b2	cyp21a2	0.877005
hsd11b1la	cyp21a2	-0.401264
hsd3b1	cyp17a1	0.62632
hsd17b3	cyp17a1	0.390688
hsd11b2	cyp17a1	0.465076
cyp21a2	cyp17a1	0.535787
hsd11b1la	cyp17a1	-0.924037
cyp17a2	cyp17a1	0.47105
hsd3b1	cyp11a1	-0.457795
hsd17b3	cyp11a1	-0.094661
hsd11b2	cyp11a1	-0.0560761
cyp11c1	cyp11a1	-0.516416
cyp21a2	cyp11a1	-0.220336
cyp17a1	cyp11a1	-0.858469
hsd11b1la	cyp11a1	0.744233
cyp17a2	cyp11a1	-0.490204
hsd3b1	hsd11b1la	-0.596645
hsd17b3	hsd11b1la	-0.481637
hsd11b2	hsd11b1la	-0.501841
hsd3b1	cyp17a2	-0.102986
hsd17b3	cyp17a2	-0.433224
hsd11b2	cyp17a2	-0.190863
cyp21a2	cyp17a2	0.12385
hsd11b1la	cyp17a2	-0.162829

## Sheet: 11-KT-Testis
	FW.1	FW.3	FW.5	FW.10	FW.15
11-KT	1.01969	1.10996	1.6905	1.1059	1.64618
hsd3b1	3.57445	1.05868	0.863398	2.16867	1.40862
hsd17b3	2.45918	0.51794	1.27953	1.28714	0.600094
hsd11b2	2.81394	0.461672	1.9064	1.19966	1.15016
cyp11c1	1.31519	1.17509	0.984785	1.10721	1.34955
cyp21a2	4.26236	0.702641	1.49812	1.0097	2.09718
cyp17a1	2.10615	0.87782	1.42434	2.2599	2.29337
cyp11a1	0.709563	1.34672	1.41066	0.119202	0.210407
hsd11b1la	0.35114	1.07939	0.559223	0.0362961	0.433829
11-KT
Var1	cor	p_value
cyp11a	0.11468	0.854306
cyp11c	-0.20881	0.73608
cyp17a1	0.0307334	0.960875
cyp21a2	-0.190864	0.758468
hsd3b1	-0.648155	0.236861
hsd11b2	-0.065074	0.917204
hsd11b1la	0.0452239	0.942439
hsd17b3	-0.413731	0.488661

## Sheet: Cortisol-Testis
	FW.1	FW.3	FW.5	FW.10	FW.15
Cortisol	0.526296	1.28114	1.59216	0.450545	1.36146
hsd3b1	3.57445	1.05868	0.863398	2.16867	1.40862
hsd17b3	2.45918	0.51794	1.27953	1.28714	0.600094
hsd11b2	2.81394	0.461672	1.9064	1.19966	1.15016
cyp11c1	1.31519	1.17509	0.984785	1.10721	1.34955
cyp21a2	4.26236	0.702641	1.49812	1.0097	2.09718
cyp17a1	2.10615	0.87782	1.42434	2.2599	2.29337
cyp11a1	0.709563	1.34672	1.41066	0.119202	0.210407
hsd11b1la	0.35114	1.07939	0.559223	0.0362961	0.433829
cortisol
Var1	cor	p_value
cyp11a1	0.575666	0.30982
cyp11c1	-0.259993	0.672735
cyp17a1	-0.542968	0.344329
cyp21a2	-0.38679	0.520095
hsd3b1	-0.852087	0.066752
hsd11b2	-0.343687	0.571178
hsd11b1la	0.633499	0.251187
hsd17b3	-0.626569	0.258039

## Sheet: 11-KT-Kidney
	FW.1	FW.3	FW.5	FW.10	FW.15
11-KT	1.01969	1.10996	1.6905	1.1059	1.64618
hsd3b1	0.484257	0.633407	0.490401	0.462638	0.823062
hsd17b3	0.536193	1.77366	0.803527	0.898234	2.81157
hsd11b2	2.36426	2.85831	3.18145	0.828129	0.254413
cyp11c	1.43869	3.07068	0.47243	2.61874	1.50298
cyp21a1	0.674332	0.827811	0.377453	0.495002	0.72683
cyp17a2	1.45439	1.82168	1.32531	1.40326	5.04358
cyp11a	1.00409	1.51665	0.434495	0.946988	0.548084
hsd11b1la	0.644989	2.80623	0.567268	0.897555	0.74527
11-KT
Var1	cor	p_value
cyp11a	-0.822359	0.087443
cyp11c	-0.685881	0.201081
cyp17a2	0.518818	0.370384
cyp21a1	-0.373019	0.536314
hsd3b1	0.447194	0.450207
hsd11b2	-0.103363	0.868629
hsd11b1la	-0.399255	0.505501
hsd17b3	0.433892	0.465412

## Sheet: Cortisol-Kidney
	FW.1	FW.3	FW.5	FW.10	FW.15
Cortisol	0.526296	1.28114	1.59216	0.450545	1.36146
hsd3b1	0.484257	0.633407	0.490401	0.462638	0.823062
hsd17b3	0.536193	1.77366	0.803527	0.898234	2.81157
hsd11b2	2.36426	2.85831	3.18145	0.828129	0.254413
cyp11c	1.43869	3.07068	0.47243	2.61874	1.50298
cyp21a1	0.674332	0.827811	0.377453	0.495002	0.72683
cyp17a2	1.45439	1.82168	1.32531	1.40326	5.04358
cyp11a	1.00409	1.51665	0.434495	0.946988	0.548084
hsd11b1la	0.644989	2.80623	0.567268	0.897555	0.74527
cortisol
Var1	cor	p_value
cyp11a	-0.340291	0.575241
cyp11c	-0.38222	0.525466
cyp17a2	0.35994	0.551808
cyp21a1	-0.00982295	0.987493
hsd3b1	0.505431	0.385024
hsd11b2	0.30035	0.623413
hsd11b1la	0.181633	0.770016
hsd17b3	0.492877	0.398875
